# Supplementary material for: Toolkit and distance coaching strategies: a mixed methods evaluation of a trial to implement care coordination quality improvement projects in primary care
Source: BMC Health Serv Res. 2021 Aug 14;21:817. doi: 10.1186/s12913-021-06850-1 (PMC8364700; doi:10.1186/s12913-021-06850-1)
Supplement: Supplementary file 1 — Additional file 1. Summary of tools in the CTAC toolkit. Table describing the types of tools in the CTAC toolkit. [file 12913_2021_6850_MOESM1_ESM.zip]

Archive with 2 entries (2 files):
- Additional File 1.docx
- Appendix 1.docx
