# Supplementary material for: Toolkit and distance coaching strategies: a mixed methods evaluation of a trial to implement care coordination quality improvement projects in primary care
Source: BMC Health Serv Res. 2021 Aug 14;21:817. doi: 10.1186/s12913-021-06850-1 (PMC8364700; doi:10.1186/s12913-021-06850-1)
Supplement: Supplementary file 3 — Additional file 3. CTAC codebook. Codebook used for analyzing qualitative data. [file 12913_2021_6850_MOESM3_ESM.xlsx]

## Sheet: CTAC Codebook
Additional File 3. CTAC codebook
Construct	Definition
OUTER SETTING (CFIR)
Patient Needs & Resources	The extent to which patient needs, as well as barriers and facilitators to meet those needs, are accurately known and prioritized by the organization.
Outer Setting-Other	Other characteristics of the external context, including the degree to which a site (or people within the site) are networked with other external organizations (cosmopolitanism); policy, recommendations, benchmarks, and regulations that may impact implementation (external policy and incentives); and competitive pressures to implement (peer pressure).
INNER SETTING (CFIR)
Networks & Communications	The nature and quality of webs of social networks and the nature and quality of formal and informal communications within an organization.
(a) Team (CTAC specific)	The nature and quality of the communication patterns and relationships between the local site intervention team.
Implementation Climate	The absorptive capacity for change, shared receptivity of involved individuals to an intervention, and the extent to which use of that intervention will be rewarded, supported, and expected within their organization. Include tension for change, compatibility, relative priority, organizational incentives and rewards, goals and feedback, & learning climate
Readiness for Implementation	Tangible and immediate indicators of organizational commitment to its decision to implement an intervention. Include available resources, access to knowledge and information, and leadership engagement
Inner Setting-Other	Broad category that encompasses constructs which may be hard to interpret, such as culture (norms, values, beliefs).
CHARACTERISTICS OF INDIVIDUALS (CFIR)
Knowledge & Beliefs about the Intervention	Individuals’ attitudes toward and value placed on the intervention as well as familiarity with facts, truths, and principles related to the intervention.
Self-efficacy	Individual belief in their own capabilities to execute courses of action to achieve implementation goals.
Other Personal Attributes	A broad construct to include other personal traits such as tolerance of ambiguity, intellectual ability, motivation, values, competence, capacity, and learning style. Include power and authority (from iPARIHS).
INTERVENTION CHARACTERISTICS (CFIR)	Include perceptions of the intervention source, evidence strength and quality, relative advantage, adaptability, trialability, complexity, design quality and packaging). Code both as relates to the fixed characteristics of the CTAC intervention (toolkit, coaching structure) and the local QI project/intervention
Cost	Costs of the intervention and costs associated with implementing the intervention including investment, supply, and opportunity costs.
Project Description (CTAC specific)	Description of the local QI project
PROCESS (CFIR)
Planning	The degree to which a scheme or method of behavior and tasks for implementing an intervention are developed in advance, and the quality of those schemes or methods.
Engaging	Attracting and involving appropriate individuals in the implementation and use of the intervention through a combined strategy of social marketing, education, role modeling, training, and other similar activities.
(a)Champions	Individuals who dedicate themselves to supporting, marketing, and ‘driving through’ an [implementation], overcoming indifference or resistance that the intervention may provoke in an organization.
Executing	Carrying out or accomplishing the implementation according to plan.
Reflecting & Evaluating	Quantitative and qualitative feedback about the progress and quality of implementation accompanied with regular personal and team debriefing about progress and experience.
Barriers (CTAC specific)	Broad code related to challenges encountered during different implementation processes. Expected to overlap with process or other CFIR codes.
Facilitators (CTAC specific)	Broad code related to successes or factors which eased implementation processes. Expected to overlap with process or other CFIR codes.
FACILITATION	Use these codes as they relate to coaching activities, NOT local QI team/champion activities.
Coach Activities (informed by Stetler et al 2006)	Include: regular, goal-focused contact/communication; technical/practical assistance; interactive, contingent problem solving; use of formative data; enabling; doing for others, and other
Coach Characteristics (informed by Ritchie et la. 2020)	Perceived skills and attributes of the coach, including communication, interpersonal, and assessment skills.
IMPLEMENTATION OUTCOMES (Proctor et al 2011)	Code both as relates to the CTAC intervention (coaching, strategies) and the local QI project/intervention
Acceptability	Stakeholder perceptions that an intervention is agreeable
(a) Coaching most helpful (CTAC specific)	Aspects of coaching or coaching strategies found to be most helpful and why
(b) Tools most helpful (CTAC specific)	Tools or projects perceived to be the most helpful and why
Adoption	Intention, initial decision, or action to try to employ a new intervention. Degree to which toolkit was used, as well as decision-making about site-specific QI project.
Fidelity	Degree to which an intervention was implemented as it was designed in an original protocol, plan, or policy. May include multiple dimensions such as content, process, exposure, and dosage.
Penetration	Extent to which an innovation or practice is integrated within a service setting and its subsystems Level of institutionalization and spread (# of providers using/# of providers trained, # of Veterans reached/# of Veterans elgible or enrolled at clinic…)
Sustainability	Extent to which a recently implemented practice is maintained and/or institutionalized within a service setting’s ongoing, stable operations Dimensions: continued use, continued capacity to deliver
Impacts Other (CTAC specific)	Include effectiveness (in terms of meeting project goals), patient-centeredness, timeliness, patient or staff satisfaction, staff skill or relationship building, or other direct impacts not otherwise captured
OTHER
Q code	Quotable quotes
Citations
Damschroder LJ, Aron DC, Keith RE, Kirsh SR, Alexander JA, Lowery JC. Fostering implementation of health services research findings into practice: a consolidated framework for advancing implementation science. Implement Sci. 2009;4:50.
Proctor, E., Silmere, H., Raghavan, R., Hovmand, P., Aarons, G., Bunger, A., Griffey, R., & Hensley, M. (2011). Outcomes for implementation research: conceptual distinctions, measurement challenges, and research agenda. Administration and policy in mental health, 38(2), 65–76. https://doi.org/10.1007/s10488-010-0319-7
Ritchie, M. (2019) From novice to expert: A qualitative study of implementation facilitation skills. Implementation Facilitation Learning Collaborative Call, March 6.
Stetler, C.B., Legro, M.W., Rycroft-Malone, J. et al. Role of "external facilitation" in implementation of research findings: a qualitative evaluation of facilitation experiences in the Veterans Health Administration. Implementation Sci 1, 23 (2006). https://doi.org/10.1186/1748-5908-1-23
